# Supplementary material for: Transcriptomic Reprograming of Xanthomonas campestris pv. campestris after Treatment with Hydrolytic Products Derived from Glucosinolates
Source: Plants (Basel). 2021 Aug 11;10(8):1656. doi: 10.3390/plants10081656 (PMC8400333; doi:10.3390/plants10081656)
Supplement: Supplementary file 1 [file plants-10-01656-s001.zip]

Archive with 4 entries (3 files):
- supplementary/
- supplementary/Table S1.pdf
- supplementary/Table S2.pdf
- supplementary/Table S3.pdf
